# Supplementary material for: Comparative Efficacy of Acupuncture Therapy in Primary Essential Tremor: A Network Meta-Analysis and Systematic Review
Source: Healthcare (Basel). 2026 Mar 21;14(6):803. doi: 10.3390/healthcare14060803 (PMC13026131; doi:10.3390/healthcare14060803)
Supplement: Supplementary file 1 [file healthcare-14-00803-s001.zip]

Archive with 1 entries (1 files):
- healthcare-4175128-supplementary.pdf
